# Supplementary material for: Revisiting the Life Cycle of Dung Fungi, Including Sordaria fimicola
Source: PLoS One. 2016 Feb 3;11(2):e0147425. doi: 10.1371/journal.pone.0147425 (PMC4739622; doi:10.1371/journal.pone.0147425)
Supplement: S1 Table — (XLS) [file pone.0147425.s001.xls]

## Sheet: Data
Preference Trial: Analysis of preference between cheatgrass containing endophytic Sordaria fimicola (S+) and uninfected cheatgrass (S-)
Six adult ewes provided daily with concurrent and equal samples of S+ and S- cheatgrass
All quantities in grams
		S+			S-
Trial Day	Ewe ID	Provided	Consumed	Refused	Provided	Consumed	Refused
1	1	100	70	30	100	56	44
1	2	100	72	28	100	61	39
1	3	100	53	47	100	26	74
1	4	100	67	33	100	62	38
1	5	100	74	26	100	70	30
1	6	100	77	23	100	0	100
2	1	100	76	24	100	94	6
2	2	100	56	44	100	74	26
2	3	100	0	100	100	63	37
2	4	100	56	44	100	37	63
2	5	100	69	31	100	71	29
2	6	100	33	67	100	78	22
3	1	100	82	18	100	80	20
3	2	100	87	13	100	65	35
3	3	100	34	66	100	4	96
3	4	100	13	87	100	70	30
3	5	100	77	23	100	73	27
3	6	100	0	100	100	74	26
4	1	100	66	34	100	80	20
4	2	100	81	19	100	76	24
4	3	100	75	25	100	14	86
4	4	100	74	26	100	53	47
4	5	100	59	41	100	77	23
4	6	100	56	44	100	81	19
5	1	100	61	39	100	60	40
5	2	100	84	16	100	78	22
5	3	100	81	19	100	64	36
5	4	100	77	23	100	75	25
5	5	100	68	32	100	68	32
5	6	100	64	36	100	35	65
6	1	150	115	35	150	117	33
6	2	150	117	33	150	117	33
6	3	150	115	35	150	15	135
6	4	150	21	129	150	105	45
6	5	150	116	34	150	109	41
6	6	150	37	113	150	13	137
7	1	150	92	58	150	103	47
7	2	150	57	93	150	96	54
7	3	150	104	46	150	66	84
7	4	150	7	143	150	89	61
7	5	150	117	33	150	0	150
7	6	150	4	146	150	10	140
8	1	200	119	81	200	149	51
8	2	200	100	100	200	101	99
8	3	200	106	94	200	173	27
8	4	200	74	126	200	20	180
8	5	200	62	138	200	0	200
8	6	200	0	200	200	70	130
Preference Trial: Analysis of preference between Smooth Brome and Meadow Foxtail to familiarize subjects with protocol
Eight adult ewes provided daily with concurrent and equal samples of brome and foxtail
All quantities in grams
		Smooth Brome			Meadow Foxtail
Trial Day	Ewe ID	Provided	Consumed	Refused	Provided	Consumed	Refused
1	1	100	19	81	100	56	44
1	2	100	19	81	100	12	88
1	3	100	32	68	100	64	36
1	4	100	68	32	100	62	38
1	5	100	9	91	100	87	13
1	6	100	29	71	100	55	45
1	7	100	18	82	100	8	92
1	8	100	60	40	100	31	69
2	1	100	17	83	100	12	88
2	2	100	24	76	100	1	99
2	3	100	31	69	100	52	48
2	4	100	66	34	100	56	44
2	5	100	0	100	100	71	29
2	6	100	2	98	100	2	98
2	7	100	21	79	100	3	97
2	8	100	56	44	100	27	73
3	1	100	69	31	100	2	98
3	2	100	54	46	100	1	99
3	3	100	61	39	100	24	76
3	4	100	55	45	100	38	62
3	5	100	22	78	100	9	91
3	6	100	19	81	100	0	100
3	7	100	45	55	100	3	97
3	8	100	60	40	100	19	81
4	1	100	56	44	100	12	88
4	2	100	30	70	100	1	99
4	3	100	74	26	100	39	61
4	4	100	64	36	100	75	25
4	5	100	30	70	100	64	36
4	6	100	40	60	100	29	71
4	7	100	61	39	100	0	100
4	8	100	65	35	100	17	83
Forage Analysis Results: Moisture and Dry Matter are % by weight; Crude Protein and Adj. CP are 6.25x%N; ADF, NDF, and TDN are percentages of Dry Matter;
ADF, NDF, and TDN are % of Dry Matter; and Net Energy (lactation, maintenance, and gain) is Mcal/lb of Dry Matter
N=16: NEG is S- (Sordaria negative), n=8; and PST is S+ (Sordaria positive), n=8
			Moisture	Dry Matter	Crude Protein	Adj. CP	ADF	NDF	TDN	NEL	NEM	NEG
18615450	2012-10-26	6-23 NEG	8.4	91.6	14.6	14.6	33.4	52.6	61	0.59	0.57	0.31
18615460	2012-10-26	6-24 NEG	8.1	91.9	12.5	12.5	32.4	53.4	60	0.58	0.56	0.31
18615470	2012-10-26	6-25 NEG	7.7	92.4	11.3	11.3	33.4	48.3	62	0.61	0.59	0.33
18615480	2012-10-26	6-26 NEG	8.1	91.9	12.5	12.5	35.2	57.7	59	0.55	0.54	0.29
18615490	2012-10-26	6-27 NEG	8	92	12.4	12.4	32.6	53.1	60	0.58	0.57	0.31
18615500	2012-10-26	6-28 NEG	8.3	91.7	10.8	10.8	37.6	58.5	59	0.54	0.54	0.28
18615510	2012-10-26	6-29 NEG	8	92	11.3	11.3	34.2	55.2	60	0.57	0.55	0.3
18615520	2012-10-26	6-30 NEG	7.6	92.4	10.6	10.6	36.7	58.2	59	0.54	0.54	0.28
18615530	2012-10-26	6-23 POS	7.8	92.2	11.6	11.6	34.8	55.3	60	0.57	0.55	0.3
18615540	2012-10-26	6-24 POS	7.6	92.4	10	10	30.8	51.7	61	0.59	0.57	0.31
18615550	2012-10-26	6-25 POS	8	92	11.8	11.8	32.3	53.8	60	0.58	0.56	0.3
18615560	2012-10-26	6-26 POS	7.1	92.9	13	13	31.9	53.4	60	0.58	0.57	0.31
18615570	2012-10-26	6-27 POS	7.2	92.8	12.7	12.7	35.3	55	60	0.57	0.56	0.3
18615580	2012-10-26	6-28 POS	8	92	11.1	11.1	34.3	56.9	59	0.56	0.55	0.29
18615590	2012-10-26	6-29 POS	7.8	92.2	8.1	8.1	38.5	63.1	58	0.5	0.51	0.26
18615600	2012-10-26	6-30 POS	7.7	92.3	9.2	9.2	38.3	59.8	59	0.53	0.53	0.28
